# Supplementary material for: Association between Long-Term Changes in Dietary Percentage of Energy from Fat and Obesity: Evidence from over 20 Years of Longitudinal Data
Source: Nutrients. 2022 Aug 17;14(16):3373. doi: 10.3390/nu14163373 (PMC9414001; doi:10.3390/nu14163373)
Supplement: Supplementary file 1 [file nutrients-14-03373-s001.zip]

Archive with 1 entries (1 files):
- nutrients-1859212-supplementary.pdf
